# Supplementary material for: Assessment of ab initio models of protein complexes by molecular dynamics
Source: PLoS Comput Biol. 2018 Jun 4;14(6):e1006182. doi: 10.1371/journal.pcbi.1006182 (PMC6002105; doi:10.1371/journal.pcbi.1006182)
Supplement: S1 Table — In the table are reported the RMSD difference (in Å) between pairs of models after a room temperature simulation (32 ns). Pairs are ordered according to the pairwise RMSD at the end of the simulation. In each case the ten pairs mutually closest are shown. The last column reports the change in RMSD between the models after the simulation (a negative number means that the structures differ less from each other after the simulation than the corresponding RosettaDock-generated starting models did). Highlighted in red are pairs of similar structures that are indistinguishable from structures explored by a simulation starting from the correct experimental structure (RMSD to the experimental structure < 1.4 Å). A large negative value in the last column is an indication of models that have moved considerably during the simulation and thus have converged during the simulation. We call this feature a signature of a native funnel on the free energy landscape. By observing convergence of trajectories toward highly similar structures the best models could be identified. Interestingly, the only “false positives” are models r22 and r48 of DARPin G3:HER2_IV, which show a low final RMSD but almost no RMSD change. We have shown in S4 Fig that r22 is a particularly stable decoy; r48 is very similar to r22 and during the simulation both trajectories do not diffuse away from the initial model, or towards the native structure. (XLSX) [file pcbi.1006182.s007.xlsx]

## Sheet: S1 Tables
S1 Table: Analysis and comparisons of pairs of models for the DARPin G3:HER2_IV complex
DARPin G3:HER2_IV complex
Model1	Model2	Final RMSD	RMSD change
22	48	1.56	0.1
37	44	1.69	-5.69
5	7	2.01	-0.63
20	49	2.03	-1.44
3	31	2.09	1.61
11	20	2.29	-2.83
11	41	2.3	-0.55
11	16	2.45	2.34
6	34	2.51	-0.21
16	41	2.66	-0.13
