# Supplementary material for: Assessment of ab initio models of protein complexes by molecular dynamics
Source: PLoS Comput Biol. 2018 Jun 4;14(6):e1006182. doi: 10.1371/journal.pcbi.1006182 (PMC6002105; doi:10.1371/journal.pcbi.1006182)
Supplement: S2 Table — In the table are reported the RMSD difference (in Å) between pairs of models after a room temperature simulation (40 ns). Pairs are ordered according to the pairwise RMSD at the end of the simulation. In each case the ten pairs mutually closest are shown. The last column reports the change in RMSD between the models after the simulation (a negative number means that the structures differ less from each other after the simulation than the corresponding RosettaDock-generated starting models did). Highlighted in red are pairs of similar structures that are indistinguishable from structures explored by a simulation starting from the correct experimental structure (RMSD to the experimental structure <2.5 Å). A large negative value in the last column is an indication of models that have moved considerably during the simulation and thus have converged during the simulation. (XLSX) [file pcbi.1006182.s008.xlsx]

## Sheet: S1 Tables
S2 Table: Analysis and comparisons of pairs of models for the Efb-C:C3d complex
Efb-C:C3d complex
Model1	Model2	Final RMSD	RMSD change
4	18	2.36	-2.57
1	4	2.88	-1.82
1	18	3.39	-1.95
6	12	3.43	1.35
6	19	3.46	1.17
6	20	4.06	0.03
12	19	4.17	1.36
7	8	4.24	0.81
3	15	4.42	0.83
19	20	4.49	-1.04
